# Supplementary material for: What Resources Do NHS Commissioning Organisations Use to Support Antimicrobial Stewardship in Primary Care in England?
Source: Antibiotics (Basel). 2020 Apr 2;9(4):158. doi: 10.3390/antibiotics9040158 (PMC7235734; doi:10.3390/antibiotics9040158)
Supplement: Supplementary file 1 [file antibiotics-09-00158-s001.zip]

Archive with 2 entries (2 files):
- Supplementary File S2 - full AMS implementation questionnaire...docx
- Supplementary File S1 - full breakdown of responses to each question.docx
